# Supplementary material for: Pan-cerebral sodium elevations in vascular dementia: Evidence for disturbed brain-sodium homeostasis
Source: Front Aging Neurosci. 2022 Jul 18;14:926463. doi: 10.3389/fnagi.2022.926463 (PMC9340791; doi:10.3389/fnagi.2022.926463)
Supplement: Supplementary file 2 [file Data_Sheet_2.xlsx]

## Sheet: Thalamus
		Wet analysis													Dry analysis
		Thalamus		23 Na [ He ]	24 Mg [ He ]	39 K [ He ]	44 Ca [ He ]	55 Mn [ He ]	56 Fe [ He ]	63 Cu [ He ]	66 Zn [ He ]	78 Se [ HEHe ]			Thalamus		23 Na [ He ]	24 Mg [ He ]	39 K [ He ]	44 Ca [ He ]	55 Mn [ He ]	56 Fe [ He ]	63 Cu [ He ]	66 Zn [ He ]	78 Se [ HEHe ]
		Sample ID	Class	mmol/kg	mmol/kg	mmol/kg	mmol/kg	umol/kg	mmol/kg	umol/kg	umol/kg	umol/kg			Sample ID	Class	mmol/kg	mmol/kg	mmol/kg	mmol/kg	umol/kg	mmol/kg	umol/kg	umol/kg	umol/kg
		32-T IW	VaD	96.9307	4.37242	52.0431	5.12434	4.14764	0.693125	32.9088	195.772	1.7336			32-T DW	VaD	756.942	32.1509	307.112	12.2184	37.1976	4.41129	241.255	1299.57	12.5541
		92-T IW	VaD	95.4527	4.14505	44.6898	1.6452	5.63392	1.09149	31.6447	193.408	1.70586			92-T DW	VaD	617.647	27.4866	297.279	11.104	37.2436	6.80348	228.968	1257.46	12.3833
		131-T IW	VaD	54.2873	5.18276	62.3907	1.39062	5.18324	0.902393	58.8911	181.655	7.32147			131-T DW	VaD	197.877	19.8417	242.045	5.03395	18.7037	3.29271	202.217	652.849	24.1423
		170-T IW	VaD	71.6666	4.98271	64.4134	1.44881	4.94627	0.581546	56.981	155.349	1.63681			170-T DW	VaD	403.206	22.0686	300.088	11.0108	27.9336	3.52766	228.731	797.015	7.9136
		232-T IW	VaD	64.7084	6.04152	82.4665	1.36412	6.67181	0.897595	85.6614	211.746	3.0302			232-T DW	VaD	205.448	21.0559	282.409	4.84518	19.9957	2.74022	318.864	705.125	10.4646
		347-T IW	VaD	82.3902	5.65448	69.9337	1.33902	6.40589	0.834346	35.6515	182.645	2.21851			347-T DW	VaD	359.227	24.45	295.74	6.4818	26.2002	3.55579	144.339	768.708	9.32602
		849-T IW	VaD	93.4177	6.05681	70.3647	1.7049	6.34991	0.941193	83.1629	245.313	2.53677			849-T DW	VaD	310.706	21.108	247.422	6.04469	22.5308	2.85779	276.356	787.996	9.35756
		931-T IW	VaD	55.8282	5.95134	72.9729	1.36653	9.17147	0.775936	82.5451	178.709	2.14624			931-T DW	VaD	185.115	19.6833	247.991	4.75965	29.486	2.50939	280.422	593.719	7.01798
		787-T IW	VaD	125.159	4.31682	44.7139	2.02277	4.85324	0.535857	43.478	246.467	1.72131			787-T DW	VaD	593.504	22.5628	234.973	9.373	30.0715	4.22886	423.695	1469.82	10.4856
		1105-T IW	VaD	109.749	4.90584	55.3344	2.45567	6.38429	0.909741	55.9325	165.808	1.8308			1105-T DW	VaD	418.215	27.7329	334.501	7.89064	33.7424	5.37155	306.124	936.102	11.4011
		781T IW	Control	82.0908	3.60432	40.6317	2.82354	3.97142	0.479464	18.1612	151.222	1.30777			781-T DW	Control	556.846	26.7696	276.015	154.697	31.5376	3.31623	106.567	1176.66	8.51336
		1092-T IW	Control	86.8928	3.99476	46.2436	2.0595	4.50827	0.623729	33.5263	154.741	1.52488			1092-T DW	Control	432.96	25.9997	295.649	9.692	29.6549	4.16458	221.61	907.126	9.94306
		786-T IW	Control	72.8817	4.02001	47.0091	1.77293	5.06113	0.483065	55.892	194.984	1.72281			786-T DW	Control	415.223	26.2121	287.495	10.297	31.2479	3.41745	330.117	1201.34	10.1883
		930-T IW	Control	61.9701	5.74654	73.2479	2.09663	6.82035	0.935353	38.989	204.817	2.21382			930-T DW	Control	195.919	20.5133	275.575	6.3534	24.4467	3.32935	184.63	796.074	8.67966
		943-T IW	Control	65.9416	5.95613	83.8588	1.83947	6.80602	1.00147	63.7165	213.487	2.32104			943-T DW	Control	286.257	23.3823	304.832	7.3568	24.5568	3.93322	281.379	980.476	9.68963
		948-T IW	Control	67.1671	5.34345	70.4553	1.5067	7.16731	0.759142	57.8789	181.038	2.1767			948-T DW	Control	324.026	24.4032	324.94	7.20371	36.0126	3.69527	271.942	882.682	9.50355
		949-T IW	Control	71.312	5.37128	71.4942	2.6837	5.8883	1.25854	41.2401	208.139	2.16443			949-T DW	Control	466.653	26.0386	360.898	12.726	26.2152	5.30059	171.384	1043.15	9.97748
		957-T IW	Control	69.9013	5.88056	72.9265	1.22981	5.77085	0.760774	53.4651	215.045	2.6661			957-T DW	Control	395.938	29.3566	339.99	7.29211	30.8179	3.61741	218.741	1157.08	14.6863
		1067-T IW	Control	55.3391	6.02229	83.1941	2.24027	7.02566	1.02119	56.0943	202.871	2.19559			1067-T DW	Control	197.57	23.0863	328.866	6.30843	27.1383	4.18102	189.687	742.686	9.38721
		1083-T IW	Control	81.7856	4.56435	59.8727	1.91837	5.5077	0.647279	42.0934	194.219	1.85076			1083-T DW	Control	563.962	27.7014	357.799	12.0051	33.3091	3.817	252.972	1108.11	10.6419
			Av. VaD	84.959	5.16098	61.9323	1.9862	5.97477	0.816322	56.6857	195.687	2.58816				Av. VaD	404.789	23.8141	278.956	7.87621	28.3105	3.92987	265.097	926.837	11.5046
			Av. Control	71.5282	5.05037	64.8934	2.01709	5.8527	0.797001	46.1057	192.056	2.01439				Av. Control	383.535	25.3463	315.206	23.3931	29.4937	3.87721	222.903	999.539	10.1211
			Mann-W U	0.1903	0.7394	0.4359	0.1903	0.7959	0.7959	0.3527	0.9118	0.8534				Mann-W U	0.9118	0.2799	0.0753	0.2475	0.6842	0.6842	0.2176	0.393	0.6305
			Welch's t-test	0.120049	0.770544	0.645753	0.939344	0.83126	0.844377	0.204859	0.768041	0.329208				Welch's t-test	0.779839	0.33129	0.0237148	0.31646	0.631383	0.910774	0.196381	0.517864	0.407736

## Sheet: Basal Ganglia
		Wet analysis													Dry weight
		Basal ganglia		23 Na [ He ]	24 Mg [ He ]	39 K [ He ]	44 Ca [ He ]	55 Mn [ He ]	56 Fe [ He ]	63 Cu [ He ]	66 Zn [ He ]	78 Se [ HEHe ]			Basal ganglia		23 Na [ He ]	24 Mg [ He ]	39 K [ He ]	44 Ca [ He ]	55 Mn [ He ]	56 Fe [ He ]	63 Cu [ He ]	66 Zn [ He ]	78 Se [ HEHe ]
		Sample ID	Class	mmol/kg	mmol/kg	mmol/kg	mmol/kg	umol/kg	mmol/kg	umol/kg	umol/kg	umol/kg			Sample ID	Class	mmol/kg	mmol/kg	mmol/kg	mmol/kg	umol/kg	mmol/kg	umol/kg	umol/kg	umol/kg
		32-BG IW	VaD	90.438	4.89469	66.742	2.29022	7.242	2.38076	94.3407	245.592	2.17052			32-BG DW	VaD	496.434	26.577	376.213	12.4575	45.6748	16.7516	575.604	1368.72	12.7473
		92-BG IW	VaD	74.9161	4.98878	64.4351	1.39537	7.82026	3.27542	96.2585	232.009	2.29436			92-BG DW	VaD	555.87	35.5984	477.192	10.1424	60.4696	29.5079	667.864	1760.31	18.143
		131-BG IW	VaD	58.8823	5.13591	83.2357	2.33481	6.79715	1.57845	76.4014	207.715	4.1402			131-BG DW	VaD	315.235	26.9315	446.634	6.51112	34.673	10.4691	377.04	1131.36	19.3799
		170-BG IW	VaD	72.6971	5.16765	71.4929	1.53641	4.5305	0.878675	70.2121	191.05	2.08979			170-BG DW	VaD	381.147	26.9641	434.227	15.7464	56.8402	20.6147	534.014	1500.98	13.099
		232-BG IW	VaD	54.0856	5.47815	82.2764	4.49097	11.5553	2.51761	115.468	205.989	3.05333			232-BG DW	VaD	278.714	27.9776	444.634	7.83353	49.4089	15.8	575.369	1105.38	16.7864
		347-BG IW	VaD	69.8939	5.25071	78.9159	1.79046	7.28465	2.01979	79.5779	196.152	2.10637			347-BG DW	VaD	340.847	25.3351	390.546	7.255	34.1649	11.079	428.605	955.658	10.3949
		849-BG IW	VaD	73.1304	5.18296	72.718	1.55079	12.9565	7.27657	97.5045	260.61	2.79815			849-BG DW	VaD	320.718	22.6646	327.881	7.80837	58.7291	34.7735	418.746	1201.49	12.5343
		931-BG IW	VaD	50.4842	5.49751	72.4701	2.71441	16.7018	1.74448	96.6734	170.524	2.102			931-BG DW	VaD	223.577	22.4155	292.11		276.335	9.96574	440.395	858.031	8.94767
		787-BG IW	VaD	87.8215	5.18006	80.0055	1.35571	7.20618	2.51	132.822	294.296	2.30903			787-BG DW	VaD	411.627	25.9846	418.741	6.52798	38.3709	14.6174	608.295	1611.42	12.7038
		1105-BG IW	VaD	65.0436	5.08466	79.7139	1.86297	9.75131	2.97596	94.8505	179.291	2.31508			1105-BG DW	VaD	244.138	19.5853	311.247	4.81071	28.9708	3.02843	269.185	545.062	7.79523
		781-BG IW	Control	53.0968	5.36493	89.0608	1.33894	7.59269	3.6271	60.6483	213.981	2.33722			781-BG DW	Control	243.405	25.5725	403.935	6.52364	40.9868	17.0538	270.193	1053.98	11.6104
		1092-BG IW	Control	54.0311	5.74352	71.2488	1.5051	5.93396	1.51986	57.9351	143.378	1.9288			1092-BG DW	Control	139.201	17.1482	223.699	3.11812	13.7331	1.58003	147.383	368.193	5.22476
		786-BG IW	Control	48.4448	5.33147	76.1311	1.26471	9.46715	4.08827	72.1713	203.703	2.38186			786-BG DW	Control	213.09	23.0454	340.368	6.66446	45.2746	21.2126	449.181	1115.54	13.0248
		930-BG IW	Control	51.2417	5.43785	80.4275	1.38533	9.61973	3.68207	93.7416	226.279	2.57214			930-BG DW	Control	199.802	21.8962	338.723	4.69145	36.3689	16.0879	366.009	1022.15	11.6499
		943-BG IW	Control	83.1385	4.64596	62.7096	1.47585	6.55212	2.36943	53.5065	197.606	1.86931			943-BG DW	Control	510.674	33.3676	469.541	9.55609	52.5206	18.3837	423.515	1486.59	14.9719
		948-BG IW	Control	50.9597	5.12866	81.5671	1.24987	12.8011	3.77911	99.4871	237.628	2.63032			948-BG DW	Control	250.334	26.168	444.665	6.79658	56.6466	16.6017	479.499	1179.29	12.5569
		949-BG IW	Control	52.1745	5.10096	79.6792	2.01468	9.81542	7.47072	77.6815	273.389	2.20878			949-BG DW	Control	222.181	23.2442	372.338	8.81657	41.7367	30.4057	356.937	1144.27	10.9414
		957-BG IW	Control	57.2104	5.77017	83.8383	1.50404	8.87119	3.29149	94.1598	238.563	2.8695			957-BG DW	Control	251.058	28.4205	312.968		79.7801	19.7712	322.11	1165.1	12.8525
		1067-BG IW	Control	49.9648	5.37564	80.0739	1.23129	8.24119	3.19708	89.2786	193.966	2.40783			1067-BG DW	Control	269.63	28.5883	447.733	8.28512	43.4838	13.7087	467.949	1177.61	12.9064
		1083-BG IW	Control	51.8063	5.4882	90.707	1.0677	8.93558	2.64096	101.931	203.306	2.57627			1083-BG DW	Control	242.237	26.0499	439.467	5.71311	45.2234	13.6898	458.251	1017.41	12.8566
			Av. VaD	69.7393	5.18611	75.2006	2.13221	9.18457	2.71577	95.4109	218.323	2.53788				Av. VaD	356.831	26.0034	391.943	8.78812	68.3637	16.6607	489.512	1203.84	13.2532
			Av. Control	55.2069	5.33873	79.5443	1.40375	8.78302	3.56661	80.0541	213.18	2.3782				Av. Control	254.161	25.3501	379.344	6.68501	45.5755	16.8495	374.103	1073.01	11.8596
			Mann-W U	0.0089	0.2176	0.2176	0.0039	0.9118	0.063	0.1051	>0.9999	0.7959				Mann-W U	0.0115	0.9118	0.9705	0.3527	0.6842	0.5787	0.0892	0.4813	0.6842
			Welch's t-test	0.0131545	0.222237	0.207399	0.039326	0.760762	0.267568	0.0767983	0.758957	0.494707				Welch's t-test	0.0374682	0.739972	0.694407	0.137424	0.364107	0.960683	0.036973	0.384589	0.353323

## Sheet: Cingulate Gyrus
		Wet analysis													Dry analysis
		Cingulate gyrus		23 Na [ He ]	24 Mg [ He ]	39 K [ He ]	44 Ca [ He ]	55 Mn [ He ]	56 Fe [ He ]	63 Cu [ He ]	66 Zn [ He ]	78 Se [ HEHe ]			Cingulate gyrus		23 Na [ He ]	24 Mg [ He ]	39 K [ He ]	44 Ca [ He ]	55 Mn [ He ]	56 Fe [ He ]	63 Cu [ He ]	66 Zn [ He ]	78 Se [ HEHe ]
		Sample ID	Class	mmol/kg	mmol/kg	mmol/kg	mmol/kg	umol/kg	mmol/kg	umol/kg	umol/kg	umol/kg			Sample ID	Class	mmol/kg	mmol/kg	mmol/kg	mmol/kg	umol/kg	mmol/kg	umol/kg	umol/kg	umol/kg
		32-CG IW	VaD	104.268	3.8184	40.5014	3.27632	3.31607	0.59059	42.7642	171.576	1.45924			32-CG ID	VaD	501.687	23.5472	243.189	8.24644	18.6023	4.40762	264.838	936.212	10.6059
		92-CG IW	VaD	81.6709	4.54704	51.7506	1.23861	3.6032	0.905635	48.9297	176.234	1.7849			92-CG ID	VaD	409.723	22.4718	255.982	6.42017	22.0245	4.22508	275.936	1002.97	10.5784
		131-CG IW	VaD	82.3423	4.66756	63.8635	1.48124	3.83703	0.520259	38.5485	197.512	7.16522			131-CG ID	VaD	356.131	23.1382	299.774	6.39796	16.4845	3.41516	178.659	915.659	29.7067
		170-CG IW	VaD	81.5507	4.4007	57.1493	2.86756	3.60157	0.545009	55.7644	217.382	2.29651			170-CG ID	VaD	586.656	28.3114	425.951	17.2306	26.0976	3.52837	363.915	1582.94	16.7103
		232-CG IW	VaD	78.7153	4.06803	46.2088	1.51027	3.13107	0.522208	77.5847	180.662	1.65174			232-CG ID	VaD	460.434	26.3945	344.405	8.71483	20.253	3.49388	425.608	1104.58	13.3837
		347-CG IW	VaD	97.6049	4.73152	62.4485	1.62738	3.12568	0.627661	44.0519	176.615	1.51749			347-CG ID	VaD	436.601	22.84	289.59	7.76675	16.3442	3.44043	219.262	849.509	8.79274
		849-CG IW	VaD	83.8354	4.46484	64.1753	1.4627	3.50322	0.671014	69.3664	196.391	1.90877			849-CG ID	VaD	567.26	25.661	422.812	10.0155	22.3112	3.82368	381.28	1268.58	11.8316
		931-CG IW	VaD	80.8981	4.15137	54.6703	1.91144	3.79441	0.542368	71.3115	192.769	1.55918			931-CG ID	VaD	303.655	18.9736	203.984	6.38643	21.6663	2.34027	172.429	599.091	6.29152
		787-CG IW	VaD	103.021	4.17067	57.0438	1.82877	3.54719	0.670813	82.0089	247.466	1.79322			787-CG ID	VaD	513.384	22.7433	288.956	9.41492	19.3505	4.49703	460.612	1228.42	10.1036
		1105-CG IW	VaD	87.2183	4.77464	57.6298	1.70829	4.01044	0.633549	56.4501	188.83	1.82875			1105-CG ID	VaD	396.239	23.7086	312.221	6.56712	21.4356	3.2712	323.409	933.235	9.81049
		781-CG IW	Control	64.1207	5.50858	65.9735	1.79258	3.84946	0.786805	40.3321	184.395	1.85994			781-CG ID	Control	250.051	18.6312	220.423	7.22036	14.6586	2.92006	103.192	616.418	7.09247
		1092-CG IW	Control	73.6597	4.15336	54.4877	1.5338	3.13869	0.660577	46.8	172.538	1.59635			1092-CG ID	Control	397.682	22.193	289.034	7.95623	16.8128	4.24535	230.29	907.492	9.69621
		786-CG IW	Control	65.4441	4.30891	62.9194	1.38634	3.67138	0.486081	55.1047	197.09	1.73096			786-CG ID	Control	318.704	24.0894	363.453	8.73538	21.4052	3.97082	311.644	1020.82	10.3519
		930-CG IW	Control	61.4974	5.56691	65.3939	1.10186	4.2095	0.768122	66.6783	177.06	1.78112			930-CG ID	Control	452.081	26.1666	407.423	10.9822	27.6609	3.77163	336.837	1282.73	11.8312
		943-CG IW	Control	84.9363	4.18072	57.1349	2.80463	3.75856	0.508225	37.509	282.645	1.41133			943-CG ID	Control	570.394	26.7775	422.085	14.4071	25.4429	3.09395	253.459	1448.29	10.3446
		948-CG IW	Control	65.0353	4.82535	57.718	1.35499	3.82647	0.480849	36.7961	135.179	1.3749			948-CG ID	Control	380.375	23.6604	331.307	8.11261	21.6122	3.01857	271.143	991.107	8.85212
		949-CG IW	Control	80.3301	3.83614	63.07	2.99368	2.67216	0.541257	38.4336	205.108	1.2693			949-CG ID	Control	336.36	20.351	336.251	7.39398	13.7454	3.04182	182.527	888.667	8.08489
		957-CG IW	Control	74.6266	4.29633	61.3264	1.44714	3.10257	0.521857	47.6028	204.332	1.81754			957-CG ID	Control	489.03	26.836	399.826	8.63739	20.2785	3.85508	307.633	1499.09	13.1331
		1067-CG IW	Control	61.8739	4.6315	70.8231	1.46734	3.55507	0.625915	60.1017	195.303	1.77399			1067-CG ID	Control	374.314	28.0338	474.638	11.2725	23.5484	4.0966	371.543	1296.48	12.5351
		1083-CG IW	Control	69.2737	3.92661	63.3677	2.57979	2.81894	0.485079	49.0152	188.671	1.48507			1083-CG ID	Control	406.879	26.2788	457.76	16.1133	21.3771	4.08686	323.945	1242.73	11.526
			Av. VaD	88.1125	4.37948	55.5441	1.89126	3.54699	0.622911	58.678	194.544	2.2965				Av. VaD	453.177	23.779	308.686	8.71607	20.457	3.64427	306.595	1042.12	12.7815
			Av. Control	70.0798	4.52344	62.2215	1.84622	3.46028	0.586477	47.8373	194.232	1.61005				Av. Control	397.587	24.3018	370.22	10.0831	20.6542	3.61007	269.221	1119.38	10.3448
			Mann-W U	0.0005	0.7959	0.0524	0.4813	0.9118	0.2244	0.0892	0.9705	0.123				Mann-W U	0.1903	0.5787	0.123	0.123	0.9705	0.7959	0.5288	0.4813	0.4813
			Welch's t-test	0.000288312	0.518728	0.0337917	0.882218	0.643292	0.49216	0.0833993	0.982294	0.242872				Welch's t-test	0.187132	0.685148	0.0845759	0.348545	0.908853	0.897401	0.372446	0.537445	0.284924

## Sheet: Frontal Gyrus
		Wet analysis													Dry analysis
		Frontal gyrus		23 Na [ He ]	24 Mg [ He ]	39 K [ He ]	44 Ca [ He ]	55 Mn [ He ]	56 Fe [ He ]	63 Cu [ He ]	66 Zn [ He ]	78 Se [ HEHe ]			Frontal gyrus		23 Na [ He ]	24 Mg [ He ]	39 K [ He ]	44 Ca [ He ]	55 Mn [ He ]	56 Fe [ He ]	63 Cu [ He ]	66 Zn [ He ]	78 Se [ HEHe ]
		Sample ID	Class	mmol/kg	mmol/kg	mmol/kg	mmol/kg	umol/kg	mmol/kg	umol/kg	umol/kg	umol/kg			Sample ID	Class	mmol/kg	mmol/kg	mmol/kg	mmol/kg	umol/kg	mmol/kg	umol/kg	umol/kg	umol/kg
		32-CG IW	VaD	121.976	4.52632	57.688	1.38778	3.45527	0.833383	68.0314	188.228	1.93373			32-FG DW	VaD	826.971	31.4053	381.989	9.33941	22.3378	6.51994	444.154	1245.56	14.0116
		92-CG IW	VaD	92.2354	4.21471	49.1834	1.26248	3.23059	0.806061	46.7092	170.194	1.88784			92-FG DW	VaD	625.275	26.0545	307.027	8.87119	19.2685	4.73759	284.169	986.387	10.7915
		131-CG IW	VaD	100.77	4.52762	55.0974	1.29035	3.36638	0.775321	47.2857	180.959	8.51313			131-FG DW	VaD	621.769	29.8209	356.82	7.88833	20.8902	5.8338	280.406	1066.65	48.1633
		170-CG IW	VaD	89.8917	4.05486	59.9477	1.33987	3.13372	0.758351	56.3894	193.446	2.14242			170-FG DW	VaD	555.284	26.2899	348.251	8.0621	20.4695	4.666	435.67	1323.82	15.782
		232-CG IW	VaD	92.4325	4.74466	59.5352	1.61741	3.6059	0.814568	99.4873	198.228	2.53103			232-FG DW	VaD	496.197	27.4109	344.556	9.31142	18.4387	4.43045	487.127	1032.05	13.2009
		347-CG IW	VaD	103.253	4.54045	62.895	1.76577	3.28124	0.774715	51.98	185.407	1.78926			347-FG DW	VaD	407.715	24.0991	304.008	6.16868	16.4473	4.54721	232.926	847.14	9.22423
		849-CG IW	VaD	102.413	3.93966	55.5807	1.42238	2.91724	0.669928	56.5425	170.389	1.83165			849-FG DW	VaD	840.077	28.2973	433.029	12.6791	18.4413	4.73648	337.123	1107.13	13.0048
		931-CG IW	VaD	91.8661	3.80916	47.9846	1.50547	3.38354	0.749707	69.1057	178.838	1.43753			931-FG DW	VaD	669.979	28.2629	368.444	10.5683	25.4822	5.12858	519.169	1266.84	11.0192
		787-CG IW	VaD	117.228	4.38949	54.9055	1.62426	3.06967	0.934119	87.6128	215.021	1.92113			787-FG DW	VaD	818.792	29.1815	353.52	48.006	19.9725	4.7295	534.784	1387.62	12.1395
		1105-CG IW	VaD	95.1668	4.22272	56.8102	1.78588	4.24727	5.72667	67.0115	200.421	1.94681			1105-FG DW	VaD	586.881	28.8196	380.927	8.9943	28.2516	30.1838	432.161	1232.02	13.1601
		781-CG IW	Control	79.3325	4.93075	63.9091	1.28465	3.51499	0.943978	33.4056	176.514	2.289			781-FG DW	Control	421.572	25.3686	321.388	8.1047	19.1434	4.43584	178.587	1045.32	12.6208
		1092-CG IW	Control	88.195	4.50871	47.674	1.46208	3.12826	0.889294	55.8028	172.528	1.87647			1092-FG DW	Control	594.388	26.8476	301.516	10.3293	90.8512	4.55233	320.471	1255.67	10.9605
		786-CG IW	Control	67.0874	4.70191	64.8321	1.30031	4.06589	0.878742	72.0097	214.903	2.06286			786-FG DW	Control	297.985	24.9461	318.79	4.88622	19.3986	5.09863	368.245	897.586	11.3113
		930-CG IW	Control	73.0828	4.195	65.3993	1.30641	4.2136	0.825789	65.4166	186.117	1.76126			930-FG DW	Control	369.063	25.0788	358.883	6.84784	25.1841	4.73742	379.487	1021.02	10.0993
		943-CG IW	Control	104.888	4.61493	57.1521	9.77909	3.48977	0.903016	52.5961	229.066	1.71792			943-FG DW	Control	533.091	26.2518	289.896	35.8522	18.2312	6.35238	282.678	1225.9	9.93118
		948-CG IW	Control	84.4593	4.21763	53.8753	1.6113	3.38552	0.678063	51.9603	183.986	1.65743			948-FG DW	Control	485.098	26.4237	313.87	9.80361	20.5537	4.35914	318.535	1094.22	10.9164
		949-CG IW	Control	84.857	4.21195	55.0456	1.20431	3.24465	0.769812	47.2225	178.906	1.59691			949-FG DW	Control	606.58	28.5547	381.555	9.33106	20.7648	4.59038	305.749	1205.15	10.9607
		957-CG IW	Control	77.7429	4.33626	58.1323	1.53391	2.76748	0.875396	45.9791	180.114	2.28556			957-FG DW	Control	425.36	25.8038	320.711	5.49304	14.506	6.7714	251.935	917.079	12.918
		1067-CG IW	Control	74.6361	4.04794	62.5864	2.45619	3.08875	0.716977	52.5374	175.466	1.57306			1067-FG DW	Control	367.435	25.6272	335.43	15.8707	17.7681	5.73567	324.352	1046.05	10.2486
		1083-CG IW	Control	83.9282	3.78743	52.2062	4.16621	2.81214	0.690268	45.0934	156.292	1.57585			1083-FG DW	Control	522.972	29.0938	388.785	15.9903	21.0294	5.4302	334.936	1136.96	11.4337
			Av. VaD	100.723	4.29696	55.9628	1.50017	3.36908	1.28428	65.0155	188.113	2.59345				Av. VaD	644.894	27.9642	357.857	12.9889	21	7.55133	398.769	1149.52	16.0497
			Av. Control	81.8209	4.35525	58.0813	2.61045	3.3711	0.817133	52.2023	185.389	1.83963				Av. Control	462.354	26.3996	333.082	12.2509	26.7431	5.20634	306.498	1084.5	11.1401
			Mann-W U	0.0007	0.9705	0.5288	0.9118	0.9705	0.7809	0.063	0.4813	0.1903				Mann-W U	0.0068	0.0753	0.2176	0.9705	0.7959	0.8534	0.0753	0.315	0.0433
			Welch's t-test	0.000947806	0.688037	0.388715	0.222783	0.991658	0.369767	0.0653841	0.739432	0.288239				Welch's t-test	0.00522119	0.067974	0.134805	0.881464	0.448445	0.37899	0.0316957	0.339976	0.208568

## Sheet: Middle Temporal Gyrus
		Wet analysis													Dry analysis
		Middle temporal gyrus		23 Na [ He ]	24 Mg [ He ]	39 K [ He ]	44 Ca [ He ]	55 Mn [ He ]	56 Fe [ He ]	63 Cu [ He ]	66 Zn [ He ]	78 Se [ HEHe ]			Middle temporal gyrus		23 Na [ He ]	24 Mg [ He ]	39 K [ He ]	44 Ca [ He ]	55 Mn [ He ]	56 Fe [ He ]	63 Cu [ He ]	66 Zn [ He ]	78 Se [ HEHe ]
		Sample ID	Class	mmol/kg	mmol/kg	mmol/kg	mmol/kg	umol/kg	mmol/kg	umol/kg	umol/kg	umol/kg			Sample ID	Class	mmol/kg	mmol/kg	mmol/kg	mmol/kg	umol/kg	mmol/kg	umol/kg	umol/kg	umol/kg
		32-MT IW	VaD	91.1428	5.82183	78.3566	1.49577	4.39329	1.08013	65.5505	248.08	2.38784			32-MT DW	VaD	503.205	29.7464	396.228	8.74107	21.3872	4.98535	291.423	1244.57	11.5971
		92-MT IW	VaD	87.9051	4.09389	56.0247	1.3907	3.326	0.732231	44.7544	199.433	1.92334			92-MT DW	VaD	509.081	27.6839	366.858	9.10784	20.1384	5.62985	272.245	1139.16	11.2934
		131-MT IW	VaD	90.4825	4.3036	59.3162	1.67815	3.57937	0.807322	38.8874	200.065	8.07492			131-MT DW	VaD	1173.89	63.1218	957.078	21.1278	52.7073	10.0912	484.64	2613.32	96.2282
		170-MT IW	VaD	83.5789	4.11498	57.8198	2.91552	3.73005	0.604938	47.4298	223.228	2.14754			170-MT DW	VaD	428.341	26.5275	343.281	7.77877	16.217	4.43928	346.029	1175.37	12.2187
		232-MT IW	VaD	82.6148	5.24515	69.2544	1.43878	3.30988	0.863832	87.8679	202.193	2.33593			232-MT DW	VaD	567.326	29.6774	414.188	13.1595	21.07	4.26811	544.824	1243.29	12.7046
		347-MT IW	VaD	92.425	4.85399	58.4614	33.619	3.32959	0.719428	50.1618	200.941	1.69192			347-MT DW	VaD	559.941	30.7353	457.84	22.913	23.5454	5.02892	334.195	1205.88	11.2993
		849-MT IW	VaD	104.446	4.4151	59.9782	13.7301	3.02754	0.733263	60.1121	206.358	1.84973			849-MT DW	VaD	739.334	28.1806	393.162	30.2139	19.3649	5.70475	380.025	1285.01	12.2741
		931-MT IW	VaD	93.4665	4.89172	62.1024	1.60667	3.98734	0.978537	80.4058	214.464	2.02699			931-MT DW	VaD	384.74	23.9048	298.68	6.67454	19.6692	5.74475	341.701	959.063	9.52661
		787-MT IW	VaD	114.79	4.53156	50.7833	1.64149	2.88934	0.982409	77.9843	232.187	1.86505			787-MT DW	VaD	732.829	28.5723	311.545	18.8337	18.6247	4.84855	469.94	1431.16	10.3849
		1105-MT IW	VaD	92.3385	5.38907	70.8885	23.5281	3.84633	0.89266	72.3045	234.224	1.94416			1105-MT DW	VaD	525.573	30.7015	397.092	63.6936	20.421	5.53053	405.628	1190.51	10.9781
		781-MT IW	Control	63.5806	5.28995	72.3375	1.45821	3.34033	0.906908	36.9958	188.336	2.08892			781-MT DW	Control	395.199	28.0477	426.799	7.54862	17.4545	4.28981	189.557	1043.58	10.6679
		1092-MT IW	Control	81.8062	5.14361	62.2266	1.25724	3.01645	0.891578	52.857	195.167	1.9113			1092-MT DW	Control	584.939	28.7695	398.014	11.3285	19.431	4.92679	286.136	1235.13	10.5665
		786-MT IW	Control	85.5852	4.47902	71.7222	2.18901	3.40405	0.744535	70.5564	200.763	1.82753			786-MT DW	Control	506.083	30.6394	460.327	12.0267	23.5967	6.11751	516.614	1275.1	12.728
		930-MT IW	Control	88.2963	4.14717	57.7415	35.8157	3.47324	0.44601	38.5941	223.264	1.24449			930-MT DW	Control	526.648	28.2961	389.256	13.0396	24.1752	4.96822	436.323	1419.31	10.797
		943-MT IW	Control	93.8069	4.36428	64.0541	2.1127	3.32056	0.814811	42.9327	228.56	1.61995			943-MT DW	Control	528.351	24.909	356.224	10.0919	19.2216	5.01903	273.406	1217.92	9.34093
		948-MT IW	Control	93.4732	4.38219	62.997	1.8492	3.41779	0.525274	54.4806	210.669	1.57967			948-MT DW	Control	413.017	26.339	329.673	6.68246	19.0008	5.18787	301.535	1029.71	9.80685
		949-MT IW	Control	87.3655	3.94138	59.2369	1.33566	2.58133	0.626127	38.0111	192.558	1.46684			949-MT DW	Control	450.062	26.5996	348.826	6.87215	15.0977	5.66263	268.648	1089.23	9.27128
		957-MT IW	Control	89.6357	4.35277	62.215	1.47373	2.8869	0.776139	50.4381	201.713	1.9371			957-MT DW	Control	580.863	31.5284	482.52	14.5595	20.4016	5.30007	324.764	1333.29	13.1094
		1067-MT IW	Control	70.3334	4.94513	76.505	4.12207	3.53384	0.682483	63.3324	299.724	1.7086			1067-MT DW	Control	431.075	31.8505	509.509	11.7931	22.9887	4.11708	365.732	1400.04	10.6562
		1083-MT IW	Control	71.3535	5.23872	78.3322	1.20889	4.02283	1.011	70.5001	210.232	2.2093			1083-MT DW	Control	200.739	14.97	241.726	3.49376	11.7536	2.65543	175.132	611.136	6.08359
			Av. VaD	93.319	4.76609	62.2985	8.30443	3.54187	0.839475	62.5458	216.117	2.62474				Av. VaD	612.426	31.8851	433.595	20.2244	23.3145	5.62713	387.065	1348.73	19.8505
			Av. Control	82.5237	4.62842	66.7368	5.28224	3.29973	0.742486	51.8698	215.099	1.75937				Av. Control	461.698	27.1949	394.288	9.74364	19.3122	4.82444	313.785	1165.45	10.3028
			Mann-W U	0.0753	0.6842	0.1431	0.4359	0.393	0.3527	0.1431	0.4359	0.0355				Mann-W U	0.2176	0.5288	0.7959	0.1051	0.4359	0.3527	0.0892	0.6842	0.0892
			Welch's t-test	0.0280319	0.571624	0.217846	0.552965	0.221854	0.198714	0.131126	0.931473	0.192523				Welch's t-test	0.0832731	0.246191	0.557716	0.0880416	0.28139	0.204794	0.108284	0.282834	0.290846

## Sheet: Occipital Cortex
		Wet analysis													Dry analysis
		Occipital cortex		23 Na [ He ]	24 Mg [ He ]	39 K [ He ]	44 Ca [ He ]	55 Mn [ He ]	56 Fe [ He ]	63 Cu [ He ]	66 Zn [ He ]	78 Se [ HEHe ]			Occipital cortex		23 Na [ He ]	24 Mg [ He ]	39 K [ He ]	44 Ca [ He ]	55 Mn [ He ]	56 Fe [ He ]	63 Cu [ He ]	66 Zn [ He ]	78 Se [ HEHe ]
		Sample ID	Class	mmol/kg	mmol/kg	mmol/kg	mmol/kg	umol/kg	mmol/kg	umol/kg	umol/kg	umol/kg			Sample ID	Class	mmol/kg	mmol/kg	mmol/kg	mmol/kg	umol/kg	mmol/kg	umol/kg	umol/kg	umol/kg
		32-OC IW	VaD	90.7046	4.66791	65.5321	1.46768	3.84871	1.02952	66.048	197.306	2.2035			32-OC DW	VaD	508.147	25.5839	385.313	11.0234	23.8388	4.88219	366.267	1305.92	13.5883
		92-OC IW	VaD	78.6855	4.9463	73.4122	1.26678	4.55878	1.11161	64.8134	184.361	2.10668			92-OC DW	VaD	309.05	21.2922	296.121	5.75141	17.169	5.20023	244.69	803.537	9.9458
		131-OC IW	VaD	82.3253	5.11008	75.3638	1.3299	4.6128	1.12965	51.3186	184.815	8.68821			131-OC DW	VaD	292.753	22.3078	311.305	4.88495	16.4094	4.67269	191.99	745.881	30.4182
		170-OC IW	VaD	90.8787	3.96756	52.634	1.82175	4.76266	0.758515	63.3587	229.384	2.94665			170-OC DW	VaD	443.141	23.5736	313.916	8.06542	19.238	4.53273	365.615	1274.9	16.8835
		232-OC IW	VaD	66.1793	5.39035	72.2147	1.36501	3.66682	1.07952	86.6222	181.988	2.86776			232-OC DW	VaD	266.901	20.9237	284.071	6.07807	14.9482	4.20777	366.62	772.399	12.1038
		347-OC IW	VaD	87.7033	4.80306	72.719	1.55076	4.13038	0.882848	63.676	202.303	2.20642			347-OC DW	VaD	402.804	23.3124	349.085	7.00589	19.3035	4.9869	283.929	1014.57	11.6954
		849-OC IW	VaD	111.87	4.62718	63.1626	2.44923	4.07851	1.29123	77.678	220.189	2.43169			849-OC DW	VaD	411.048	20.965	265.513	10.7318	20.3323	6.20176	356.86	1046.27	12.7885
		931-OC IW	VaD	69.931	4.9125	65.323	1.45838	4.586	1.40782	75.1529	181.081	1.91767			931-OC DW	VaD	401.691	24.9729	367.207	8.81809	26.6005	7.748	464.159	1137.8	11.4047
		787-OC IW	VaD	116.797	3.48352	41.0795	3.83429	2.73207	0.525076	50.4632	181.62	1.49098			787-OC DW	VaD	865.361	22.2601	265.923	17.3141	17.9472	5.11311	414.505	1214.07	10.8233
		1105-OC IW	VaD	88.2029	4.29579	66.7852	1.46229	3.86416	2.71316	85.484	191.375	1.88439			1105-OC DW	VaD	507.756	26.0953	390.08	9.17723	22.0624	15.2024	476.094	1151.09	12.1749
		781-OC IW	Control	75.239	3.54077	51.5221	1.71518	2.8343	0.78731	26.9659	153.653	2.27068			781-OC DW	Control	515.102	24.6807	350.409	10.6122	22.9833	5.6651	181.913	995.033	14.5104
		1092-OC IW	Control	93.6113	3.76535	53.3135	1.79857	3.33403	0.734654	61.6381	165.529	1.72645			1092-OC DW	Control	496.996	22.3054	316.462	9.69285	20.3508	4.32266	322.565	1086.25	11.7164
		786-OC IW	Control	76.8282	4.55143	70.7974	1.8529	4.10036	0.854859	81.8484	216.951	2.21306			786-OC DW	Control	336.383	25.1568	354.101	8.01741	20.7515	5.77483	445.515	1138.16	13.5036
		930-OC IW	Control	51.2417	5.43785	80.4275	1.38533	9.61973	3.68207	93.7416	226.279	2.57214			930-OC DW	Control	413.232	26.8168	449.227	10.0352	26.9579	5.71936	435.822	1254.55	12.2463
		943-OC IW	Control	83.1385	4.64596	62.7096	1.47585	6.55212	2.36943	53.5065	197.606	1.86931			943-OC DW	Control	358.727	24.4529	361.142	8.86934	21.9885	5.61452	360.248	1172.01	10.466
		948-OC IW	Control	50.9597	5.12866	81.5671	1.24987	12.8011	3.77911	99.4871	237.628	2.63032			948-OC DW	Control	325.891	24.0054	369.809	9.86783	20.2586	4.89781	348.845	982.833	10.8996
		949-OC IW	Control	52.1745	5.10096	79.6792	2.01468	9.81542	7.47072	77.6815	273.389	2.20878			949-OC DW	Control	251.701	21.6384	305.897	3.94411	12.5841	5.14526	207.952	773.473	8.89894
		957-OC IW	Control	57.2104	5.77017	83.8383	1.50404	8.87119	3.29149	94.1598	238.563	2.8695			957-OC DW	Control	331.943	23.5783	332.384	6.63284	15.1857	5.6258	256.496	1046.32	13.2364
		1067-OC IW	Control	49.9648	5.37564	80.0739	1.23129	8.24119	3.19708	89.2786	193.966	2.40783			1067-OC DW	Control	226.693	21.5692	291.713	6.92871	15.2134	5.27989	264.571	755.349	9.13266
		1083-OC IW	Control	51.8063	5.4882	90.707	1.0677	8.93558	2.64096	101.931	203.306	2.57627			1083-OC DW	Control	555.422	26.6593	429.244	12.3031	23.8393	5.98673	362.44	1193.49	13.1097
			Av. VaD	88.3278	4.62043	64.8226	1.80061	4.08409	1.19289	68.4615	195.442	2.87439				Av. VaD	440.865	23.1287	322.853	8.88503	19.7849	6.27478	353.073	1046.64	14.1826
			Av. Control	64.2175	4.8805	73.4636	1.52954	7.5105	2.88077	78.0239	210.687	2.33443				Av. Control	381.209	24.0863	356.039	8.69035	20.0113	5.4032	318.637	1039.75	11.772
			Mann-W U	0.0089	0.2799	0.123	0.7394	0.0433	0.0892	0.1431	0.1903	0.7394				Mann-W U	0.6305	0.2475	0.1903	0.8534	0.6995	0.4813	0.2799	0.8534	0.5787
			Welch's t-test	0.00377119	0.392816	0.128428	0.333983	0.00849525	0.0276455	0.283166	0.245944	0.440037				Welch's t-test	0.368966	0.272034	0.146893	0.88862	0.901395	0.429004	0.404414	0.936191	0.25203

## Sheet: Hippocampus
		Wet analysis													Dry analysis
		Hippocampus		23 Na [ He ]	24 Mg [ He ]	39 K [ He ]	44 Ca [ He ]	55 Mn [ He ]	56 Fe [ He ]	63 Cu [ He ]	66 Zn [ He ]	78 Se [ HEHe ]			Hippocampus		23 Na [ He ]	24 Mg [ He ]	39 K [ He ]	44 Ca [ He ]	55 Mn [ He ]	56 Fe [ He ]	63 Cu [ He ]	66 Zn [ He ]	78 Se [ HEHe ]
		Sample ID	Class	mmol/kg	mmol/kg	mmol/kg	mmol/kg	umol/kg	mmol/kg	umol/kg	umol/kg	umol/kg			Sample ID	Class	mmol/kg	mmol/kg	mmol/kg	mmol/kg	umol/kg	mmol/kg	umol/kg	umol/kg	umol/kg
		32-A1	VaD	106.496	4.54241	40.4972	3.83546	4.91946	0.711112	38.5797	187.366	1.61899			32-B1	VaD	703.782	31.6129	289.156	18.2172	34.5455	5.44731	321.669	1395.05	10.9624
		92-A3	VaD	89.3154	4.43416	44.262	1.66584	4.37824	0.61511	39.6596	205.635	1.62948			92-B3	VaD	492.106	26.0621	250.923	8.31774	25.4814	3.5985	280.626	1330.92	9.33103
		131-A5	VaD	87.7925	5.27829	57.1821	2.75611	5.04985	1.07651	45.5764	240.215	7.43209			131-B5	VaD	438.589	26.3517	296.581	11.9265	23.3421	4.72181	235.165	1111.1	31.0096
		170-A6	VaD	91.2004	4.88684	58.8501	1.39294	4.31864	0.652371	65.1546	266.446	2.0247			170-B6	VaD	672.103	32.5281	395.509	12.7055	27.0278	4.02802	359.431	1727.69	10.9412
		232-A7	VaD	75.6931	4.64515	53.1745	2.46146	3.80164	0.638516	52.8477	262.084	1.92719			232-B7	VaD	459.889	29.1323	332.716	8.35818	24.2799	3.26083	397.024	1921.4	12.4787
		347-A8	VaD	92.2977	4.6098	46.1048	1.75856	5.28114	0.521372	63.7878	278.188	1.62344			347-B8	VaD	481.538	26.8597	286.274	8.00191	22.2629	3.62367	287.792	1524.14	9.22965
		787-A10	VaD	127.937	3.97286	36.9468	2.12442	4.00667	0.373519	43.982	279.639	1.50499			787-B10	VaD	966.589	28.3798	280.047	15.1757	28.6699	3.3201	348.161	1808.85	9.42207
		931-A12	VaD	95.3721	5.7464	40.0905	31.1703	16.8082	0.749591	41.7819	285.013	1.39034			931-B12	VaD	680.405	30.6359	279.623	52.465	51.5487	4.28748	305.554	1720.27	9.35385
		1008-A16	VaD	105.243	4.4206	42.4857	1.99405	4.57729	0.539534	53.2465	223.003	1.34208			1008-B16	VaD	587.36	28.5803	274.927	15.7075	24.7724	5.22379	346.613	1331.3	8.89056
		1105-A20	VaD	99.248	4.59279	48.4861	1.92438	5.2727	0.535353	45.3191	208.196	1.66744			1105-B20	VaD	602.92	30.7098	356.683	12.8496	32.1624	5.03276	456.873	1266.36	11.1231
		72-A2	Control	80.1006	5.24603	64.3432	1.50485	5.96902	0.648784	89.1712	214.301	2.0196			72-B2	Control	393.562	26.0247	317.174	13.0766	22.6977	3.83293	271.251	905.548	9.30685
		122-A4	Control	80.6145	5.02327	54.7409	1.97905	4.85223	1.09078	55.4591	256.352	1.88025			122-B4	Control	430.152	28.9746	301.604	8.12436	26.9882	5.85262	299.049	1529.43	9.57036
		781-A9	Control	81.742	4.95301	51.7919	1.84555	4.20312	0.718496	65.068	253.089	1.9014			781-B9	Control	491.26	26.6712	275.51	11.9328	23.1455	3.6879	204.215	1147.67	9.14256
		930-A11	Control	70.4612	4.78973	60.1328	2.03254	6.92366	0.727562	79.7465	285.357	1.76244			930-B11	Control	336.029	27.0038	307.682	7.75612	26.4479	3.47006	256.194	967.129	8.62245
		943-A13	Control	71.9597	4.31339	51.7939	1.77412	4.34513	0.699902	38.4823	241.168	1.58805			943-B13	Control	505.35	27.803	336.341	11.0153	31.813	3.51784	267.218	1486.09	8.86512
		948-A14	Control	75.6002	4.47367	59.9568	1.75567	4.40804	0.748973	43.6036	198.587	1.59711			948-B14	Control	445.659	28.1085	366.096	10.7732	26.1198	4.32991	296.346	1326.23	10.2218
		957-A15	Control	88.1814	4.7112	49.5453	1.43267	4.41355	0.637259	47.8646	226.09	2.1144			957-B15	Control	517.793	26.311	266.441	8.53608	27.5759	3.63362	263.728	1220.09	11.367
		1067-A17	Control	60.7197	5.48177	68.7389	1.64433	4.45528	0.780333	54.556	249.564	1.64247			1067-B17	Control	379.923	30.5591	402.118	12.0578	23.4429	4.92882	348.058	1462.64	10.4684
		1083-A18	Control	91.8835	4.65003	48.9635	3.31783	5.09331	0.701161	45.3054	208.8	1.41806			1083-B18	Control	657.906	31.9811	339.83	18.1985	38.2645	4.81986	375.562	1435.63	11.2871
		1092-A19	Control	80.5919	4.53126	50.4371	1.7125	5.05416	0.470653	29.6009	281.814	1.50733			1092-B19	Control	548.379	26.5815	295.651	11.1399	28.0085	2.90126	210.044	1296.86	9.23917
			Av. VaD	97.0596	4.71293	46.808	2.213	5.84138	0.641299	48.9935	243.579	2.21607				Av. VaD	608.528	29.0853	304.244	12.362	29.4093	4.25443	333.891	1513.71	12.2742
			Av. Control	78.1855	4.81734	56.0444	1.89991	4.97175	0.72239	54.8858	241.512	1.74311				Av. Control	470.601	28.0019	320.845	11.2611	27.4504	4.09748	279.166	1277.73	9.80908
			Mann-W U	0.0015	0.4359	0.0115	0.2428	0.7959	0.1655	0.5787	>0.9999	0.7394				Mann-W U	0.0355	0.2475	0.2799	0.447	0.8534	0.7959	0.0524	0.0892	0.315
			Welch's t-test	0.00266348	0.596575	0.0100824	0.3099	0.505671	0.305658	0.385614	0.889185	0.441234				Welch's t-test	0.0325878	0.267324	0.396392	0.4858	0.540772	0.683266	0.0517524	0.0447295	0.276946
		Sample 931-A12 was identified as an outlier and removed from analysis
